# Supplementary material for: A Lifetime of a Dispenser-Release Rates of Olive Fruit Fly-Associated Yeast Volatile Compounds and Their Influence on Olive Fruit Fly (Bactrocera oleae Rossi) Attraction
Source: Molecules. 2023 Mar 7;28(6):2431. doi: 10.3390/molecules28062431 (PMC10052186; doi:10.3390/molecules28062431)
Supplement: Supplementary file 1 [file molecules-28-02431-s001.zip]

Archive with 1 entries (1 files):
- molecules-2256767-supplementary.pdf
